# Supplementary material for: Organocatalytic diastereo- and atroposelective construction of N–N axially chiral pyrroles and indoles
Source: Nat Commun. 2024 Jan 15;15:518. doi: 10.1038/s41467-024-44743-z (PMC10789812; doi:10.1038/s41467-024-44743-z)
Supplement: Supplementary file 3 — Source Data [file 41467_2024_44743_MOESM3_ESM.xlsx]

## Sheet: Sheet1
Atomic Coordinates and Associated Thermodynamics Data
Rotational Barriers of Compounds
3a-423K
H	1.9488	1.12472	-2.09137
C	2.59793	0.466819	-1.52032
C	4.28981	-1.22483	0.017093
C	2.17524	-0.10535	-0.3216
C	3.88834	0.171899	-1.9358
C	4.72498	-0.663638	-1.17356
C	2.98698	-0.953682	0.45988
H	4.26053	0.59863	-2.86184
H	5.73076	-0.869006	-1.52661
H	4.94478	-1.86618	0.599606
C	2.2039	-1.35164	1.6019
H	2.52674	-1.98388	2.41777
C	0.973677	-0.773385	1.50206
N	0.961035	0.012234	0.339628
N	-0.151978	0.564105	-0.238939
C	-0.605024	1.78618	0.168209
N	-1.71115	2.33794	-0.210211
C	-2.46023	1.71924	-1.20605
O	-3.6279	1.99139	-1.38849
C	-1.71009	0.738684	-2.09655
H	-2.4202	0.190088	-2.71687
C	-0.841271	-0.225115	-1.28703
H	-0.042097	-0.607186	-1.93155
C	-1.56046	-1.40958	-0.673974
C	-2.74949	-3.58154	0.624939
C	-2.89589	-1.34101	-0.26776
C	-0.83411	-2.58082	-0.443011
C	-1.42257	-3.66094	0.20837
C	-3.48582	-2.42449	0.379219
H	-3.48588	-0.448055	-0.456687
H	0.20354	-2.63932	-0.765967
H	-0.846151	-4.56329	0.387563
H	-4.52394	-2.36266	0.690794
H	-3.21215	-4.42248	1.13248
C	-0.195559	-0.815977	2.42441
H	-1.12998	-1.01977	1.89279
H	-0.309696	0.134922	2.95711
H	-0.041299	-1.60572	3.16267
S	0.456888	2.61643	1.31895
C	-0.497808	4.14151	1.52366
H	-0.562557	4.6874	0.582495
H	0.048932	4.73255	2.2619
H	-1.50016	3.91808	1.88854
H	-1.06204	1.33104	-2.75365
Zero-point correction= 0.356552 (Hartree/Particle)
Thermal correction to Energy= 0.398065
Thermal correction to Enthalpy= 0.399405
Thermal correction to Gibbs Free Energy= 0.270408
Sum of electronic and zero-point Energies= -1410.444095
Sum of electronic and thermal Energies= -1410.402582
Sum of electronic and thermal Enthalpies= -1410.401242
Sum of electronic and thermal Free Energies= -1410.530239
E(RM062X/6-311+G(2d,p)) = -1411.13047713
3a-TS-423K
H	-1.72031	-2.44655	0.279696
C	-2.54469	-1.77233	0.109555
C	-4.83347	-0.22128	-0.453871
C	-2.38813	-0.431868	-0.296484
C	-3.82308	-2.28345	0.26139
C	-4.9695	-1.51582	0.002708
C	-3.55088	0.320464	-0.625861
H	-3.92896	-3.31657	0.577566
H	-5.95442	-1.95084	0.138614
H	-5.70278	0.382777	-0.697981
C	-3.12718	1.56986	-1.15962
H	-3.75716	2.36246	-1.53913
C	-1.7659	1.58392	-1.15646
N	-1.29531	0.404018	-0.576625
N	0.120046	0.180325	-0.501665
C	0.768867	1.14921	0.382257
N	0.546049	1.21465	1.63361
C	-0.239516	0.171726	2.17377
O	-1.02856	0.346014	3.06653
C	0.115603	-1.19928	1.61019
H	0.957614	-1.57973	2.19594
C	0.483544	-1.14359	0.103497
H	-0.084787	-1.88012	-0.463858
C	1.95346	-1.38742	-0.209624
C	4.62831	-1.78226	-0.941014
C	2.98046	-1.13767	0.701505
C	2.28254	-1.82775	-1.49376
C	3.6088	-2.02761	-1.85909
C	4.31115	-1.33451	0.337405
H	2.75706	-0.765026	1.69789
H	1.48679	-2.00698	-2.21275
H	3.847	-2.37541	-2.85953
H	5.09946	-1.13465	1.05672
H	5.6651	-1.93913	-1.2223
C	-0.884	2.64507	-1.72043
H	-0.073904	2.21782	-2.31882
H	-0.440005	3.2846	-0.952701
H	-1.49299	3.27843	-2.3696
S	2.04537	2.04246	-0.403779
C	2.82756	2.77518	1.05291
H	2.11562	3.39717	1.59729
H	3.6537	3.38718	0.685239
H	3.20991	1.99194	1.71075
H	-0.724718	-1.85798	1.81886
Zero-point correction= 0.356484 (Hartree/Particle)
Thermal correction to Energy= 0.396353
Thermal correction to Enthalpy= 0.397693
Thermal correction to Gibbs Free Energy= 0.274551
Sum of electronic and zero-point Energies= -1410.389075
Sum of electronic and thermal Energies= -1410.349206
Sum of electronic and thermal Enthalpies= -1410.347866
Sum of electronic and thermal Free Energies= -1410.471008
E(RM062X/6-311+G(2d,p)) = -1411.07551118
3a-TS-CONF2-423K
H	-1.34026	2.12634	-1.09442
C	-2.26362	1.59508	-0.916793
C	-4.72671	0.224659	-0.611118
C	-2.28889	0.230908	-0.598746
C	-3.47675	2.2496	-1.05326
C	-4.70202	1.5787	-0.886644
C	-3.51238	-0.465804	-0.477345
H	-3.47592	3.30453	-1.30988
H	-5.63214	2.12756	-0.996672
H	-5.66753	-0.309134	-0.511918
C	-3.18104	-1.83833	-0.294641
H	-3.86904	-2.6716	-0.250011
C	-1.81941	-1.9702	-0.286198
N	-1.25925	-0.683968	-0.413849
N	0.101314	-0.223185	-0.400672
C	0.29159	0.788369	0.64204
N	0.156498	0.545693	1.88363
C	0.006214	-0.815293	2.22781
O	-0.713545	-1.19715	3.11465
C	0.966635	-1.71076	1.45604
H	1.93708	-1.63237	1.95453
C	1.09149	-1.293	-0.034611
H	0.857962	-2.1382	-0.678691
C	2.46682	-0.790318	-0.45115
C	4.93628	0.170713	-1.36101
C	2.81792	-0.89234	-1.79955
C	3.36271	-0.18944	0.434089
C	4.59136	0.28761	-0.018396
C	4.04355	-0.419113	-2.25399
H	2.11612	-1.3415	-2.49821
H	3.10358	-0.064143	1.48257
H	5.27695	0.753769	0.682577
H	4.30242	-0.511234	-3.30428
H	5.89543	0.539002	-1.71182
C	-1.157	-3.31295	-0.401735
H	-0.632971	-3.42092	-1.35742
H	-1.95613	-4.05708	-0.389087
H	-0.470542	-3.57721	0.40101
S	0.938921	2.2873	0.028124
C	1.2992	3.11468	1.5954
H	0.388755	3.21737	2.18758
H	1.6939	4.10032	1.34113
H	2.04392	2.55047	2.16004
H	0.647264	-2.74276	1.58433
Zero-point correction= 0.356361 (Hartree/Particle)
Thermal correction to Energy= 0.396418
Thermal correction to Enthalpy= 0.397758
Thermal correction to Gibbs Free Energy= 0.273913
Sum of electronic and zero-point Energies= -1410.384103
Sum of electronic and thermal Energies= -1410.344046
Sum of electronic and thermal Enthalpies= -1410.342706
Sum of electronic and thermal Free Energies= -1410.466551
E(RM062X/6-311+G(2d,p)) = -1411.07099079
4-423K
N	0.396709	-0.354122	-0.184814
C	-0.186319	-0.703796	-1.39372
C	-1.57793	-0.735256	-1.17718
C	-0.579161	-0.165546	0.798692
C	-1.78585	-0.392667	0.204791
C	-0.194943	0.192844	2.18898
H	-1.08599	0.220848	2.81877
H	0.499784	-0.544799	2.60595
H	0.284597	1.17724	2.22715
C	0.396373	-0.987982	-2.6281
H	1.47352	-0.962828	-2.76374
C	-0.465158	-1.30482	-3.66773
H	-0.054076	-1.53307	-4.64569
C	-1.85932	-1.34157	-3.47799
H	-2.50075	-1.59621	-4.31534
C	-2.42413	-1.06186	-2.24436
H	-3.49987	-1.09253	-2.09721
N	1.74188	-0.186472	0.015256
C	2.32175	1.0904	0.036262
C	3.63767	1.18336	0.322098
H	4.12205	2.15213	0.328952
C	2.5189	-1.28978	0.345166
N	3.7731	-1.23592	0.601496
C	4.45162	-0.001834	0.594799
O	5.64642	0.049578	0.814819
C	1.46798	2.279	-0.209384
C	-0.043785	4.59208	-0.618659
C	0.689189	2.41491	-1.36361
C	1.49302	3.31531	0.730807
C	0.737589	4.46605	0.526741
C	-0.062907	3.5675	-1.5628
H	0.683449	1.63341	-2.11617
H	2.09866	3.208	1.62618
H	0.758561	5.26107	1.26517
H	-0.661964	3.66519	-2.46229
H	-0.63537	5.48811	-0.777579
S	1.6313	-2.82187	0.398494
C	3.00584	-3.90367	0.863722
H	2.57769	-4.90584	0.935734
H	3.78453	-3.88258	0.10124
H	3.42333	-3.60352	1.82484
I	-3.64462	-0.278714	1.13047
Zero-point correction= 0.322156 (Hartree/Particle)
Thermal correction to Energy= 0.365565
Thermal correction to Enthalpy= 0.366905
Thermal correction to Gibbs Free Energy= 0.229436
Sum of electronic and zero-point Energies= -1706.280294
Sum of electronic and thermal Energies= -1706.236885
Sum of electronic and thermal Enthalpies= -1706.235545
Sum of electronic and thermal Free Energies= -1706.373015
E(RM062X/6-311+G(2d,p)) = -1706.95305976
4-TS-423K
N	-0.047789	0.453945	-0.15381
C	0.704267	1.54452	-0.585061
C	2.0668	1.17259	-0.514247
C	0.807382	-0.634074	0.091696
C	2.08953	-0.186584	-0.096841
C	0.428927	-2.03994	0.43206
H	1.34324	-2.63549	0.429587
H	-0.246178	-2.47229	-0.309077
H	-0.03006	-2.13488	1.41841
C	0.350876	2.82852	-1.02702
H	-0.673662	3.1453	-1.14171
C	1.3668	3.7096	-1.35856
H	1.09917	4.70222	-1.70662
C	2.7225	3.35211	-1.26155
H	3.48925	4.07339	-1.52468
C	3.07754	2.08535	-0.842307
H	4.11799	1.78218	-0.769444
N	-1.49545	0.427874	-0.252087
C	-2.05923	-0.64213	0.591684
C	-2.02621	-0.418347	1.91146
H	-2.36693	-1.12755	2.65674
C	-2.04631	1.65611	0.323091
N	-1.90881	1.97938	1.54371
C	-1.52204	0.91012	2.39403
O	-0.978447	1.07531	3.45685
C	-2.62519	-1.79915	-0.121366
C	-3.71906	-3.98487	-1.48536
C	-3.06796	-2.92769	0.5841
C	-2.73274	-1.78179	-1.51706
C	-3.27887	-2.86987	-2.19193
C	-3.61096	-4.00979	-0.094281
H	-2.97956	-2.96784	1.66546
H	-2.38584	-0.912622	-2.06455
H	-3.35821	-2.84356	-3.27401
H	-3.94684	-4.87867	0.462592
H	-4.14188	-4.83387	-2.01308
S	-3.08736	2.47249	-0.805452
C	-3.72197	3.77729	0.277129
H	-4.42722	4.3598	-0.318614
H	-2.90396	4.41524	0.616265
H	-4.22824	3.33843	1.13784
I	3.84536	-1.27645	0.168766
Zero-point correction= 0.321155 (Hartree/Particle)
Thermal correction to Energy= 0.363283
Thermal correction to Enthalpy= 0.364623
Thermal correction to Gibbs Free Energy= 0.232770
Sum of electronic and zero-point Energies= -1706.208561
Sum of electronic and thermal Energies= -1706.166434
Sum of electronic and thermal Enthalpies= -1706.165093
Sum of electronic and thermal Free Energies= -1706.296946
E(RM062X/6-311+G(2d,p)) = -1706.87963572
7m-423K
N	1.51683	-1.54458	-0.438335
N	2.77707	-1.40314	-0.962205
C	3.65666	-0.390049	-0.607633
C	4.68475	-0.443534	-1.51472
H	5.56351	0.186339	-1.4889
C	3.21525	-2.07011	-2.08823
C	4.41255	-1.49848	-2.43303
H	5.038	-1.81841	-3.25487
C	0.530702	-0.672964	-0.885322
S	0.780284	0.389724	-2.12907
N	-0.672934	-0.780679	-0.206875
C	-1.74308	0.10918	-0.594507
C	-3.81871	1.76161	-1.22849
C	-1.71362	1.43122	-0.158815
C	-2.79612	-0.388479	-1.35255
C	-3.85673	0.44893	-1.67584
C	-2.76664	2.27497	-0.478644
H	-0.869254	1.78985	0.421448
H	-2.78764	-1.42262	-1.68077
H	-4.69754	0.097777	-2.26078
H	-2.78219	3.30869	-0.156921
C	-0.922085	-1.77227	0.744101
C	0.027837	-2.67683	1.06303
H	-0.159349	-3.43586	1.81066
C	1.35171	-2.61548	0.490015
O	2.28113	-3.34654	0.748137
C	-2.2573	-1.82646	1.39804
C	-4.73169	-2.02352	2.66903
C	-2.73662	-0.761305	2.1681
C	-3.0154	-2.99368	1.28005
C	-4.25321	-3.08788	1.91093
C	-3.96912	-0.86369	2.80155
H	-2.13991	0.138583	2.28016
H	-2.6379	-3.82006	0.684619
H	-4.84138	-3.99416	1.80809
H	-4.33385	-0.037134	3.4029
H	-5.69652	-2.09698	3.16081
N	-4.94359	2.64919	-1.56033
O	-5.85085	2.18658	-2.2275
O	-4.90183	3.79294	-1.14546
C	2.41764	-3.17712	-2.6838
H	1.4363	-2.8263	-3.025
H	2.26359	-3.98815	-1.96334
H	2.94785	-3.58279	-3.54774
C	3.41039	0.4981	0.533556
C	2.95334	2.23288	2.69354
C	3.00273	-0.004644	1.77654
C	3.59408	1.87701	0.378093
C	3.37239	2.71882	1.45959
C	2.7707	0.860131	2.8407
H	2.91173	-1.07801	1.91588
H	3.88599	2.28066	-0.58585
H	2.46193	0.462939	3.80261
H	2.78246	2.91464	3.51952
Cl	3.60458	4.44105	1.25669
Zero-point correction= 0.414641 (Hartree/Particle)
Thermal correction to Energy= 0.471489
Thermal correction to Enthalpy= 0.472829
Thermal correction to Gibbs Free Energy= 0.305465
Sum of electronic and zero-point Energies= -2342.233094
Sum of electronic and thermal Energies= -2342.176246
Sum of electronic and thermal Enthalpies= -2342.174906
Sum of electronic and thermal Free Energies= -2342.342270
E(RM062X/6-311+G(2d,p)) = -2343.15137154
7m-TS-423K
N	1.0762	-1.92953	-0.246016
N	2.45662	-2.03245	-0.023496
C	3.44443	-1.03829	0.024146
C	4.64928	-1.6937	0.145941
H	5.59235	-1.18578	0.295783
C	3.04647	-3.28068	0.189242
C	4.40192	-3.0788	0.249543
H	5.1255	-3.86122	0.432199
C	0.424359	-0.7152	-0.558263
S	1.03442	0.504936	-1.46362
N	-0.912944	-0.750617	-0.135662
C	-1.66614	0.4714	-0.234824
C	-3.11587	2.7879	-0.356749
C	-1.41791	1.48302	0.690441
C	-2.6295	0.621923	-1.22859
C	-3.37129	1.79417	-1.29117
C	-2.14778	2.66034	0.632491
H	-0.649939	1.34177	1.44453
H	-2.7953	-0.172912	-1.94863
H	-4.12929	1.94389	-2.0498
H	-1.98204	3.46538	1.33743
C	-1.60283	-1.97421	-0.168828
C	-0.979221	-3.06098	-0.666214
H	-1.48086	-4.01512	-0.764044
C	0.438243	-2.99798	-1.00717
O	1.04406	-3.7392	-1.73402
C	-2.99191	-2.02055	0.34255
C	-5.59049	-2.20377	1.34369
C	-3.32647	-1.39472	1.5488
C	-3.96656	-2.73575	-0.358739
C	-5.26191	-2.82461	0.141446
C	-4.62002	-1.49181	2.04703
H	-2.5687	-0.845822	2.10062
H	-3.71155	-3.20466	-1.3049
H	-6.01618	-3.3737	-0.413153
H	-4.87101	-1.01097	2.98709
H	-6.6019	-2.27149	1.73177
N	-3.90349	4.02738	-0.414637
O	-4.74895	4.12041	-1.28593
O	-3.6659	4.88725	0.414287
C	2.32298	-4.55301	0.501761
H	2.93544	-5.11524	1.21122
H	2.14556	-5.178	-0.375324
H	1.3571	-4.36114	0.982316
C	3.27691	0.365089	0.438271
C	3.1561	3.00692	1.39064
C	2.42425	0.704387	1.49748
C	4.08883	1.35229	-0.126001
C	4.01448	2.65259	0.356549
C	2.36268	2.01309	1.95996
H	1.81653	-0.070003	1.96067
H	4.74925	1.10816	-0.951539
H	1.70304	2.26653	2.78479
H	3.1175	4.03096	1.74471
Cl	5.02866	3.88146	-0.366148
Zero-point correction= 0.413375 (Hartree/Particle)
Thermal correction to Energy= 0.468883
Thermal correction to Enthalpy= 0.470223
Thermal correction to Gibbs Free Energy= 0.308687
Sum of electronic and zero-point Energies= -2342.164101
Sum of electronic and thermal Energies= -2342.108593
Sum of electronic and thermal Enthalpies= -2342.107253
Sum of electronic and thermal Free Energies= -2342.268789
E(RM062X/6-311+G(2d,p)) = -2343.08143888
7m-TS-CONF2-423K
N	-1.01046	-0.985937	-0.03637
N	-1.95178	-1.97924	0.277493
C	-3.31874	-1.68284	0.306711
C	-3.98005	-2.84919	0.601511
H	-5.04995	-2.92208	0.73977
C	-1.75857	-3.302	0.697412
C	-3.01223	-3.84461	0.849826
H	-3.18833	-4.85122	1.2038
C	0.345987	-1.26738	-0.303088
S	0.927912	-2.60168	-1.06513
N	1.14687	-0.154663	-0.017033
C	2.57335	-0.321859	-0.115455
C	5.29098	-0.60885	-0.243121
C	3.23921	-0.992917	0.907997
C	3.2644	0.200754	-1.2053
C	4.64429	0.060975	-1.27239
C	4.61637	-1.14405	0.84765
H	2.67545	-1.38869	1.74683
H	2.72431	0.709917	-1.99711
H	5.2129	0.455235	-2.1053
H	5.16525	-1.65631	1.62795
C	0.611801	1.13671	-0.192517
C	-0.619396	1.26269	-0.723448
H	-1.06791	2.22699	-0.925872
C	-1.42492	0.069401	-0.968931
O	-2.32671	-0.05865	-1.74818
C	1.43374	2.30201	0.205614
C	2.89627	4.54754	0.985744
C	2.12174	2.30465	1.42427
C	1.48558	3.42894	-0.619424
C	2.21583	4.5471	-0.228999
C	2.84554	3.42583	1.81193
H	2.07576	1.43446	2.07276
H	0.968414	3.41892	-1.57462
H	2.25783	5.41531	-0.878963
H	3.37036	3.42441	2.76192
H	3.46813	5.41917	1.28819
N	6.75208	-0.755564	-0.307946
O	7.32846	-0.261255	-1.25974
O	7.29991	-1.36155	0.595146
C	-0.51076	-3.95521	1.20993
H	-0.822675	-4.67681	1.97001
H	0.162085	-3.24223	1.69345
H	0.058855	-4.48965	0.447991
C	-3.91541	-0.33869	0.379698
C	-5.17781	2.15729	0.646801
C	-3.36516	0.654309	1.20066
C	-5.10877	-0.07932	-0.30038
C	-5.72257	1.15678	-0.150406
C	-3.9887	1.89168	1.32064
H	-2.45168	0.45018	1.75247
H	-5.53694	-0.831029	-0.954942
H	-3.55505	2.6551	1.95927
H	-5.67639	3.11567	0.739704
Cl	-7.2176	1.46945	-1.00433
Zero-point correction= 0.413407 (Hartree/Particle)
Thermal correction to Energy= 0.468961
Thermal correction to Enthalpy= 0.470302
Thermal correction to Gibbs Free Energy= 0.308526
Sum of electronic and zero-point Energies= -2342.162431
Sum of electronic and thermal Energies= -2342.106877
Sum of electronic and thermal Enthalpies= -2342.105536
Sum of electronic and thermal Free Energies= -2342.267312
E(RM062X/6-311+G(2d,p)) = -2343.07952063
7m-TS-CONF3-423K
N	-1.00105	-1.87997	-0.206629
N	-1.48425	-1.46304	1.07875
C	-2.67002	-0.767387	1.27528
C	-2.74246	-0.46335	2.61736
H	-3.5804	0.035157	3.08493
C	-0.846836	-1.65645	2.29124
C	-1.61123	-1.02323	3.24791
H	-1.3907	-1.03504	4.30668
C	0.457043	-1.8361	-0.286847
S	1.27673	-3.15212	-0.785605
N	1.01049	-0.594946	-0.017569
C	2.43391	-0.431679	-0.213823
C	5.11644	-0.075557	-0.626769
C	3.32584	-0.708621	0.817535
C	2.88285	0.029731	-1.45042
C	4.24126	0.213543	-1.66531
C	4.68794	-0.534209	0.6112
H	2.96173	-1.04882	1.78018
H	2.16734	0.238405	-2.24047
H	4.62234	0.569142	-2.61452
H	5.40819	-0.738288	1.39351
C	0.222801	0.583657	-0.230271
C	-0.94725	0.487016	-0.883229
H	-1.56218	1.34951	-1.10933
C	-1.38199	-0.868954	-1.25819
O	-1.88379	-1.22949	-2.27867
C	0.777316	1.85834	0.269963
C	1.73451	4.28332	1.25796
C	1.31225	1.92738	1.56113
C	0.72758	3.00693	-0.52361
C	1.20622	4.21608	-0.028673
C	1.78362	3.13869	2.05261
H	1.32837	1.03628	2.18311
H	0.330577	2.9447	-1.53289
H	1.17296	5.10392	-0.652057
H	2.18609	3.19102	3.05922
H	2.10951	5.22676	1.64207
N	6.55729	0.119264	-0.84493
O	6.91239	0.538934	-1.93118
O	7.30945	-0.149764	0.073986
C	0.327775	-2.54858	2.53197
H	0.427406	-2.67639	3.61265
H	1.27482	-2.15495	2.15728
H	0.179062	-3.53755	2.08772
C	-3.73398	-0.582226	0.274623
C	-5.8891	-0.230856	-1.48712
C	-4.20176	-1.65291	-0.497744
C	-4.35429	0.667495	0.164688
C	-5.42415	0.821665	-0.707663
C	-5.26301	-1.4705	-1.37526
H	-3.71852	-2.62221	-0.414614
H	-3.99773	1.50666	0.753792
H	-5.61512	-2.30225	-1.97681
H	-6.72112	-0.0814	-2.16654
Cl	-6.19528	2.38725	-0.835059
Zero-point correction= 0.413143 (Hartree/Particle)
Thermal correction to Energy= 0.468765
Thermal correction to Enthalpy= 0.470105
Thermal correction to Gibbs Free Energy= 0.308470
Sum of electronic and zero-point Energies= -2342.157834
Sum of electronic and thermal Energies= -2342.102211
Sum of electronic and thermal Enthalpies= -2342.100871
Sum of electronic and thermal Free Energies= -2342.262507
E(RM062X/6-311+G(2d,p)) = -2343.07432185
MD
C	-5.54741	2.24334	0.761976
C	-5.67738	2.12015	-0.750492
C	-5.92543	3.44026	-1.46102
C	-6.48589	5.78607	-2.88696
C	-6.6628	4.4689	-0.871396
C	-5.45279	3.60783	-2.76718
C	-5.73346	4.77198	-3.47726
C	-6.94452	5.63388	-1.58119
H	-7.04103	4.35878	0.141059
H	-4.87968	2.80638	-3.22532
H	-5.363	4.88878	-4.49156
H	-7.53024	6.42007	-1.11439
H	-6.70867	6.6933	-3.44069
C	-8.99685	2.02943	-1.19674
C	-11.3426	3.27605	-1.93216
C	-8.99435	2.79347	-2.36522
C	-10.1526	1.85219	-0.406871
C	-11.3391	2.50011	-0.78591
C	-10.1817	3.41526	-2.71661
H	-8.09684	2.90491	-2.9658
H	-12.2399	2.38337	-0.190008
H	-10.2133	4.02367	-3.61528
H	-12.2541	3.78097	-2.23752
C	-9.80374	0.956098	0.662009
H	-10.4594	0.59231	1.44154
C	-8.49232	0.613286	0.516601
N	-7.9838	1.28126	-0.602753
C	-7.65187	-0.321599	1.31794
H	-7.02838	0.206374	2.04635
H	-6.99149	-0.909992	0.673514
H	-8.30123	-1.00793	1.86587
N	-6.71135	1.1121	-1.09378
C	-6.52899	0.254026	-2.17377
S	-7.93916	-0.838562	-2.41161
C	-7.32452	-1.80791	-3.80871
H	-8.12664	-2.50448	-4.06196
H	-6.43465	-2.38346	-3.54264
H	-7.12957	-1.17365	-4.67689
N	-5.44328	0.273545	-2.83573
H	-5.40649	-0.448214	-3.55072
H	-4.758	1.68956	-1.14992
H	-6.49683	2.50735	1.23784
H	-4.81825	3.02196	1.0034
H	-5.19745	1.29873	1.1857
Zero-point correction= 0.367986 (Hartree/Particle)
Thermal correction to Energy= 0.388961
Thermal correction to Enthalpy= 0.389905
Thermal correction to Gibbs Free Energy= 0.318142
Sum of electronic and zero-point Energies= -1298.322063
Sum of electronic and thermal Energies= -1298.301088
Sum of electronic and thermal Enthalpies= -1298.300144
Sum of electronic and thermal Free Energies= -1298.371907
E(RM062X/6-311+G(2d,p)) = -1298.98797554
MD-TS-ROT
C	-4.83711	3.14231	0.175998
C	-5.68118	2.34902	-0.828122
C	-6.32341	3.16512	-1.9468
C	-7.36025	4.67173	-4.08686
C	-5.74538	4.38725	-2.31482
C	-7.42531	2.70756	-2.67702
C	-7.93938	3.45737	-3.73328
C	-6.25644	5.13168	-3.37417
H	-4.89205	4.7741	-1.76753
H	-7.89833	1.76628	-2.41901
H	-8.80274	3.08496	-4.27629
H	-5.79023	6.07646	-3.63736
H	-7.76479	5.25471	-4.90853
C	-8.85695	0.489873	0.214992
C	-11.1429	-1.07475	0.601569
C	-8.72082	-0.903491	0.365026
C	-10.1337	1.09372	0.360007
C	-11.278	0.297014	0.526327
C	-9.86555	-1.66095	0.545041
H	-7.76075	-1.40156	0.395613
H	-12.2518	0.769547	0.619623
H	-9.76279	-2.73503	0.664321
H	-12.0171	-1.70348	0.738224
C	-9.92772	2.50007	0.385642
H	-10.6717	3.26493	0.560599
C	-8.58659	2.74045	0.257523
N	-7.93552	1.52381	0.049002
C	-7.94292	4.05922	0.537227
H	-8.74015	4.75707	0.803622
H	-7.39129	4.49044	-0.298192
H	-7.27464	3.97997	1.40096
N	-6.53639	1.33398	-0.107853
C	-6.15228	0.03323	-0.561163
S	-6.91915	-0.692524	-2.06499
C	-5.59617	-0.26274	-3.24596
H	-5.83052	-0.798237	-4.16912
H	-4.62025	-0.596043	-2.88615
H	-5.58299	0.808922	-3.45921
N	-5.17899	-0.51042	0.032131
H	-4.91963	-1.38289	-0.436436
H	-4.95046	1.71102	-1.33707
H	-5.35425	4.0023	0.602194
H	-3.92367	3.50043	-0.307078
H	-4.54539	2.46495	0.981355
Zero-point correction= 0.367799 (Hartree/Particle)
Thermal correction to Energy= 0.387832
Thermal correction to Enthalpy= 0.388775
Thermal correction to Gibbs Free Energy= 0.320687
Sum of electronic and zero-point Energies= -1298.252814
Sum of electronic and thermal Energies= -1298.232781
Sum of electronic and thermal Enthalpies= -1298.231837
Sum of electronic and thermal Free Energies= -1298.299926
E(RM062X/6-311+G(2d,p)) = -1298.91830789
Reaction Profile of F-catalyzed reaction calculated at 298 K
1a-CONF2
C	1.22863	-0.051564	0.361803
C	3.6706	-1.02567	-0.43367
C	2.14431	0.821809	-0.262918
C	1.4984	-1.39776	0.601264
C	2.7364	-1.87102	0.194544
C	3.38686	0.310363	-0.667133
H	0.763978	-2.03712	1.08081
H	2.98893	-2.91371	0.360919
H	4.11344	0.954718	-1.1538
H	4.62934	-1.43197	-0.74096
C	1.51789	2.11755	-0.323623
H	1.93801	3.02106	-0.744164
C	0.280923	2.01436	0.240725
N	0.095185	0.690919	0.644556
N	-0.976505	0.207516	1.34776
H	-1.03838	0.519484	2.31287
C	-2.18156	-0.089311	0.71307
H	-3.19839	-0.184612	2.3134
N	-3.28777	-0.300267	1.30001
S	-2.02288	-0.226291	-1.0546
C	-3.72286	-0.725135	-1.42662
H	-4.42733	0.042054	-1.10445
H	-3.96127	-1.66817	-0.934051
H	-3.7707	-0.846067	-2.51098
C	-0.791828	3.02488	0.454541
H	-1.70297	2.76157	-0.094599
H	-1.05455	3.1164	1.51466
H	-0.450519	4.00052	0.103446
Zero-point correction= 0.227865 (Hartree/Particle)
Thermal correction to Energy= 0.242069
Thermal correction to Enthalpy= 0.243013
Thermal correction to Gibbs Free Energy= 0.186188
Sum of electronic and zero-point Energies= -988.910123
Sum of electronic and thermal Energies= -988.895918
Sum of electronic and thermal Enthalpies= -988.894974
Sum of electronic and thermal Free Energies= -988.951800
E(RM062X/6-311+G(2d,p)) = -989.352249202
1a-CONF3
C	1.23335	-0.020905	0.370552
C	3.67853	-1.05451	-0.335593
C	2.14456	0.7947	-0.334098
C	1.50994	-1.33766	0.73467
C	2.74923	-1.84152	0.371138
C	3.38862	0.252831	-0.691685
H	0.77944	-1.93061	1.27586
H	3.00737	-2.86257	0.634806
H	4.11193	0.852259	-1.23716
H	4.63873	-1.4835	-0.605358
C	1.51221	2.07643	-0.512548
H	1.92773	2.93966	-1.01447
C	0.276643	2.01981	0.062181
N	0.096546	0.738366	0.58493
N	-0.968089	0.314812	1.33606
H	-1.05047	0.72232	2.26378
C	-2.18743	0.013967	0.735352
H	-4.06058	-0.298434	0.951886
N	-3.2315	0.009082	1.45459
S	-2.00267	-0.378668	-1.00318
C	-3.71864	-0.817922	-1.37344
H	-4.39201	0.025942	-1.20509
H	-4.04	-1.68841	-0.7968
H	-3.74085	-1.07435	-2.43458
C	-0.801355	3.04022	0.182947
H	-1.70245	2.73569	-0.361753
H	-1.08502	3.20558	1.2284
H	-0.455773	3.98892	-0.232108
Zero-point correction= 0.228177 (Hartree/Particle)
Thermal correction to Energy= 0.242382
Thermal correction to Enthalpy= 0.243326
Thermal correction to Gibbs Free Energy= 0.185822
Sum of electronic and zero-point Energies= -988.911500
Sum of electronic and thermal Energies= -988.897295
Sum of electronic and thermal Enthalpies= -988.896351
Sum of electronic and thermal Free Energies= -988.953855
E(RM062X/6-311+G(2d,p)) = -989.354154304
1a-NHC-CONF2
N	-1.82291	1.36327	-0.474265
C	-2.08105	0.046408	-0.354886
N	-3.29774	-0.019276	-0.976783
N	-2.78101	2.10964	-1.11891
C	-3.67887	1.22162	-1.41754
C	-4.12961	-1.20657	-1.12208
H	-3.49868	-2.00564	-1.52565
C	-5.31935	-0.933768	-2.07662
H	-5.03263	-1.02425	-3.1332
C	-4.95995	1.39368	-2.17403
H	-4.75667	1.39108	-3.25569
H	-5.43401	2.34155	-1.91352
O	-5.85396	0.358555	-1.83229
C	-6.38685	-1.93963	-1.63356
H	-6.25366	-2.89025	-2.16374
H	-7.38712	-1.56114	-1.86008
C	-4.82077	-1.65918	0.147751
C	-6.44937	-2.62597	2.15899
C	-6.11087	-2.09687	-0.15483
C	-4.32922	-1.6963	1.44474
C	-5.15992	-2.18295	2.45467
C	-6.93451	-2.58718	0.850826
H	-3.32329	-1.34905	1.66336
H	-4.79984	-2.21515	3.47851
H	-7.94352	-2.92281	0.627533
H	-7.08525	-2.99876	2.95643
C	-0.644149	1.98454	0.054423
C	1.75433	2.85204	1.15626
C	0.450039	2.1974	-0.800919
C	-0.596566	2.25284	1.42495
C	0.625688	2.681	1.9547
C	1.6401	2.63201	-0.221641
H	0.703597	2.87306	3.02292
H	2.51119	2.78933	-0.853338
C	-1.79945	2.04961	2.33228
H	-2.67701	1.87945	1.70051
C	0.307362	2.01684	-2.30334
H	-0.465449	1.25938	-2.47621
C	3.07846	3.26954	1.76719
H	2.93188	3.31921	2.85336
C	-1.61278	0.815621	3.22302
H	-1.45406	-0.089335	2.62741
H	-2.49713	0.65999	3.8508
H	-0.747789	0.940317	3.88577
C	-2.07837	3.29347	3.18192
H	-2.19626	4.18329	2.55625
H	-1.26954	3.48402	3.89541
H	-2.99944	3.15454	3.75736
C	1.58334	1.53733	-2.99553
H	1.38312	1.37492	-4.05963
H	1.94453	0.593704	-2.57569
H	2.38627	2.28009	-2.929
C	-0.175702	3.33525	-2.92635
H	-0.327336	3.21526	-4.0047
H	0.571627	4.12255	-2.77349
H	-1.11732	3.66373	-2.47764
C	4.17304	2.23579	1.48077
H	4.42974	2.21836	0.415597
H	3.85716	1.22543	1.76406
H	5.08538	2.48254	2.03421
C	3.50151	4.6601	1.28186
H	3.66409	4.66133	0.198042
H	4.43858	4.96438	1.76005
H	2.73906	5.41175	1.50938
H	0.835951	0.02694	1.7492
N	0.659728	-0.728356	1.09639
H	-0.231077	-0.719879	0.594566
C	1.73749	-1.39859	0.644106
N	2.83386	-1.34097	1.33755
S	1.40544	-2.21001	-0.914184
C	2.4637	-3.68716	-0.90217
H	3.48801	-3.46088	-1.20119
H	2.01219	-4.3631	-1.63258
H	2.44497	-4.16951	0.076142
N	3.97527	-1.86198	0.740959
C	4.71582	-2.88835	1.28986
C	5.85224	-3.06502	0.540299
H	6.61238	-3.81236	0.7223
C	4.65251	-1.31951	-0.325947
C	5.83975	-2.07617	-0.497823
C	4.21756	-3.60685	2.49594
H	4.0644	-2.9115	3.32777
H	4.93949	-4.36743	2.8003
H	3.2556	-4.09709	2.30682
C	4.31947	-0.235844	-1.14354
H	3.41467	0.336847	-0.962327
C	5.19629	0.07957	-2.16801
H	4.97072	0.91487	-2.82499
C	6.37603	-0.665945	-2.37353
H	7.03923	-0.393537	-3.18908
C	6.70377	-1.73099	-1.55193
H	7.62058	-2.2915	-1.71337
Zero-point correction= 0.787674 (Hartree/Particle)
Thermal correction to Energy= 0.831902
Thermal correction to Enthalpy= 0.832845
Thermal correction to Gibbs Free Energy= 0.708580
Sum of electronic and zero-point Energies= -2276.049214
Sum of electronic and thermal Energies= -2276.004987
Sum of electronic and thermal Enthalpies= -2276.004043
Sum of electronic and thermal Free Energies= -2276.128309
E(RM062X/6-311+G(2d,p)) = -2277.41830701
1a-NHC-CONF3
N	-2.59329	0.920898	0.438944
C	-1.25551	0.809914	0.539568
N	-0.928243	2.09131	0.88852
N	-3.10988	2.17216	0.695474
C	-2.05133	2.87011	0.970227
C	0.416666	2.61238	1.08047
H	0.936486	1.94276	1.77354
C	0.382512	4.05219	1.64619
H	0.249895	4.06552	2.73661
C	-1.9408	4.31243	1.36104
H	-2.13089	4.42344	2.43931
H	-2.67297	4.91172	0.817189
O	-0.657477	4.79583	1.02859
C	1.71021	4.66101	1.17904
H	2.49522	4.46363	1.91926
H	1.61679	5.74436	1.06552
C	1.21849	2.76899	-0.192881
C	2.90586	3.43704	-2.27689
C	1.98585	3.93225	-0.118043
C	1.27232	1.9347	-1.30111
C	2.12034	2.28504	-2.35326
C	2.84407	4.26951	-1.15799
H	0.661905	1.03677	-1.35145
H	2.16541	1.65689	-3.23814
H	3.44419	5.1741	-1.1119
H	3.56188	3.69523	-3.10288
C	-3.49102	-0.122161	0.031719
C	-5.21686	-2.14805	-0.768098
C	-4.15073	-0.871953	1.01643
C	-3.68221	-0.339568	-1.33721
C	-4.54716	-1.37113	-1.71066
C	-5.01154	-1.8802	0.587764
H	-4.70891	-1.57433	-2.76663
H	-5.53621	-2.47695	1.3297
C	-2.95133	0.484349	-2.38459
H	-2.60996	1.40912	-1.90776
C	-3.97687	-0.557999	2.4924
H	-3.00268	-0.073115	2.61673
C	-6.15543	-3.25869	-1.20263
H	-6.1505	-3.27954	-2.29954
C	-1.71483	-0.271859	-2.88535
H	-1.04854	-0.527098	-2.05505
H	-1.1536	0.336615	-3.60325
H	-2.00841	-1.20323	-3.38374
C	-3.85244	0.880595	-3.55696
H	-4.7659	1.37326	-3.21031
H	-4.13964	0.013026	-4.16035
H	-3.31935	1.57304	-4.21638
C	-3.9875	-1.80618	3.37725
H	-3.71975	-1.53446	4.40333
H	-3.27254	-2.55607	3.02508
H	-4.97958	-2.26878	3.41429
C	-5.05924	0.43253	2.94373
H	-4.92455	0.693559	3.99925
H	-6.05403	-0.013192	2.82801
H	-5.0258	1.35089	2.35036
C	-5.67515	-4.6241	-0.699921
H	-5.68284	-4.663	0.395174
H	-4.65567	-4.83586	-1.03657
H	-6.33082	-5.42096	-1.06666
C	-7.59083	-2.9863	-0.740472
H	-7.65451	-2.97724	0.353518
H	-8.26721	-3.76557	-1.10746
H	-7.94951	-2.01931	-1.10633
H	0.42179	-2.08647	-0.917669
N	0.737321	-1.48451	-0.165294
H	0.081439	-0.760266	0.164473
C	2.07366	-1.28102	-0.110837
N	2.8357	-1.82665	-1.00533
S	2.53742	-0.328879	1.32885
C	3.9538	0.648822	0.744298
H	4.88841	0.089429	0.812569
H	4.00257	1.51764	1.40645
H	3.78216	0.997581	-0.276728
N	4.20203	-1.83144	-0.744683
C	5.1282	-1.29672	-1.61819
C	6.3885	-1.59461	-1.16709
H	7.31167	-1.28788	-1.63947
C	4.85105	-2.53868	0.244671
C	6.2436	-2.38805	0.017904
C	4.67779	-0.514211	-2.80224
H	3.96832	-1.09017	-3.40536
H	5.53806	-0.251297	-3.42155
H	4.17317	0.411262	-2.50077
C	4.33975	-3.30088	1.30042
H	3.27042	-3.41757	1.44268
C	5.25269	-3.90347	2.14934
H	4.89086	-4.50354	2.97876
C	6.64133	-3.7534	1.95806
H	7.32698	-4.23749	2.6471
C	7.14072	-3.00722	0.905019
H	8.21245	-2.90596	0.756738
Zero-point correction= 0.787128 (Hartree/Particle)
Thermal correction to Energy= 0.831615
Thermal correction to Enthalpy= 0.832559
Thermal correction to Gibbs Free Energy= 0.705598
Sum of electronic and zero-point Energies= -2276.049461
Sum of electronic and thermal Energies= -2276.004974
Sum of electronic and thermal Enthalpies= -2276.004030
Sum of electronic and thermal Free Energies= -2276.130992
E(RM062X/6-311+G(2d,p)) = -2277.41854049
1a-NHC-CONF4
N	-1.7552	1.5343	-0.120488
C	-2.08211	0.303339	-0.558013
N	-3.43563	0.441579	-0.692803
N	-2.80309	2.41437	0.024831
C	-3.82736	1.70574	-0.338762
C	-4.36935	-0.613231	-1.05868
H	-4.00847	-1.07417	-1.98455
C	-5.79489	-0.043716	-1.27089
H	-5.92579	0.378037	-2.2767
C	-5.26999	2.09652	-0.431838
H	-5.46317	2.59392	-1.3944
H	-5.5322	2.78495	0.373135
O	-6.07677	0.947096	-0.294334
C	-6.71581	-1.23214	-0.972836
H	-6.88617	-1.81615	-1.88513
H	-7.68502	-0.882017	-0.607873
C	-4.58347	-1.66086	0.014738
C	-5.44058	-3.58898	1.79851
C	-5.9294	-2.02745	0.04546
C	-3.65563	-2.24069	0.86921
C	-4.09764	-3.21181	1.76832
C	-6.36688	-2.99892	0.937291
H	-2.61308	-1.93201	0.845621
H	-3.39201	-3.67344	2.45248
H	-7.41412	-3.2859	0.975366
H	-5.77061	-4.3432	2.50648
C	-0.435008	1.93128	0.273325
C	2.21062	2.4751	0.931925
C	0.319166	2.74132	-0.587635
C	0.072048	1.43908	1.4802
C	1.40942	1.71491	1.77852
C	1.63809	3.00747	-0.227965
H	1.84224	1.3129	2.69285
H	2.25053	3.61937	-0.886294
C	-0.775799	0.638078	2.45459
H	-1.79309	0.574101	2.05686
C	-0.277605	3.30854	-1.86395
H	-1.14495	2.6946	-2.12851
C	3.68339	2.67978	1.23084
H	3.89241	2.19398	2.19242
C	-0.247086	-0.790085	2.61357
H	-0.154947	-1.28736	1.64095
H	-0.921272	-1.38108	3.24393
H	0.739449	-0.791476	3.09202
C	-0.857608	1.34344	3.81278
H	-1.25642	2.35698	3.70733
H	0.128774	1.41447	4.28414
H	-1.51248	0.785354	4.49042
C	0.692381	3.26218	-3.04672
H	0.179326	3.57756	-3.96124
H	1.07594	2.24866	-3.20536
H	1.54397	3.93586	-2.90391
C	-0.772005	4.74019	-1.61975
H	-1.23202	5.14906	-2.52622
H	0.064302	5.39128	-1.33976
H	-1.51068	4.76654	-0.813307
C	4.54439	1.98958	0.165907
H	4.39109	2.45266	-0.816811
H	4.29307	0.926162	0.091639
H	5.60798	2.07251	0.41507
C	4.04531	4.16279	1.35372
H	3.88265	4.68856	0.406012
H	5.10157	4.27839	1.61901
H	3.44249	4.65881	2.12093
H	-0.457694	-3.01778	-0.507873
N	-0.154201	-2.14914	-0.93077
H	-0.797992	-1.34681	-0.913045
C	1.18138	-1.96427	-1.02837
N	1.96837	-2.98554	-0.871145
S	1.58697	-0.248251	-1.31171
C	3.07885	-0.297708	-2.3469
H	3.98756	-0.472957	-1.76918
H	3.12958	0.695657	-2.80212
H	2.98107	-1.03905	-3.14215
N	3.32454	-2.69381	-0.76818
C	4.28153	-3.20315	-1.6202
C	5.5229	-2.82816	-1.16878
H	6.46244	-3.07106	-1.64594
C	3.93377	-2.03946	0.278144
C	5.33252	-2.08626	0.043476
C	3.87238	-3.99855	-2.81143
H	3.28212	-4.87114	-2.51298
H	4.75701	-4.33935	-3.35325
H	3.25098	-3.4096	-3.49573
C	3.37662	-1.42702	1.40564
H	2.30233	-1.41352	1.55785
C	4.25032	-0.850011	2.31205
H	3.85564	-0.378116	3.20799
C	5.64432	-0.863854	2.09457
H	6.29942	-0.393492	2.82198
C	6.18782	-1.47032	0.97475
H	7.26344	-1.48385	0.820942
Zero-point correction= 0.787491 (Hartree/Particle)
Thermal correction to Energy= 0.831471
Thermal correction to Enthalpy= 0.832415
Thermal correction to Gibbs Free Energy= 0.710134
Sum of electronic and zero-point Energies= -2276.050621
Sum of electronic and thermal Energies= -2276.006641
Sum of electronic and thermal Enthalpies= -2276.005697
Sum of electronic and thermal Free Energies= -2276.127978
E(RM062X/6-311+G(2d,p)) = -2277.42019487
1a-NHC-CONF5
N	-1.7511	1.50368	-0.418916
C	-2.01118	0.190302	-0.552449
N	-3.29871	0.239584	-1.00835
N	-2.77914	2.35603	-0.746331
C	-3.7212	1.53977	-1.10913
C	-4.14868	-0.906702	-1.30065
H	-3.60178	-1.55927	-1.99029
C	-5.48128	-0.454385	-1.95108
H	-5.37924	-0.300954	-3.03404
C	-5.10253	1.84293	-1.60197
H	-5.07786	2.06718	-2.67898
H	-5.51372	2.707	-1.07734
O	-5.94307	0.740442	-1.34083
C	-6.47321	-1.56049	-1.57505
H	-6.46517	-2.34978	-2.33618
H	-7.4881	-1.15843	-1.51528
C	-4.60935	-1.6816	-0.083563
C	-5.86581	-3.17978	1.86861
C	-5.93816	-2.07116	-0.255988
C	-3.89489	-2.02832	1.05557
C	-4.53886	-2.78266	2.03693
C	-6.57571	-2.8269	0.7203
H	-2.86365	-1.70852	1.18232
H	-4.00386	-3.0593	2.94022
H	-7.61256	-3.12838	0.599582
H	-6.35406	-3.76307	2.64349
C	-0.51773	2.02065	0.097685
C	1.93817	2.79228	1.14299
C	0.561361	2.19827	-0.783199
C	-0.418039	2.24556	1.47343
C	0.829329	2.63511	1.972
C	1.78145	2.58352	-0.231863
H	0.942608	2.8113	3.03979
H	2.63865	2.72123	-0.886136
C	-1.60295	2.07933	2.41049
H	-2.43657	1.65764	1.84083
C	0.371031	2.04184	-2.28303
H	-0.42548	1.30774	-2.44262
C	3.28071	3.20149	1.71835
H	3.18079	3.18736	2.81084
C	-1.29563	1.11368	3.55926
H	-1.00591	0.125572	3.18527
H	-2.18128	0.98837	4.19085
H	-0.485643	1.48736	4.19495
C	-2.05026	3.44642	2.94021
H	-2.3123	4.11638	2.11543
H	-1.25384	3.92057	3.52494
H	-2.92632	3.33735	3.58819
C	1.61153	1.53012	-3.01449
H	1.37798	1.38264	-4.07389
H	1.95072	0.571723	-2.60947
H	2.44299	2.24199	-2.96421
C	-0.099952	3.3793	-2.8723
H	-0.286476	3.281	-3.94726
H	0.665716	4.15023	-2.72817
H	-1.02142	3.72067	-2.38993
C	4.38913	2.21844	1.32912
H	4.60833	2.27321	0.256832
H	4.10714	1.18627	1.56064
H	5.31434	2.45889	1.86364
C	3.64327	4.62922	1.29404
H	3.75096	4.69384	0.205191
H	4.59474	4.93332	1.74316
H	2.87377	5.3453	1.59962
H	0.744152	-0.062239	1.61569
N	0.526881	-0.897546	1.07577
H	-0.281699	-0.777377	0.459298
C	1.64542	-1.49689	0.591878
N	2.80261	-1.11927	1.03663
S	1.46537	-2.81794	-0.587639
C	-0.327631	-3.10802	-0.526444
H	-0.649085	-3.3242	0.493981
H	-0.499313	-3.99028	-1.1475
H	-0.894366	-2.26866	-0.933982
N	3.87537	-1.85562	0.526522
C	4.45119	-2.95754	1.13286
C	5.61553	-3.26282	0.474846
H	6.26508	-4.09515	0.709169
C	4.69214	-1.40295	-0.482263
C	5.79498	-2.28852	-0.562322
C	3.78723	-3.60507	2.29842
H	3.60544	-2.87936	3.09817
H	4.42064	-4.40464	2.68826
H	2.82018	-4.03776	2.01736
C	4.54329	-0.293365	-1.31686
H	3.69604	0.375167	-1.19672
C	5.52378	-0.084397	-2.27292
H	5.44496	0.767644	-2.94223
C	6.6224	-0.960254	-2.3915
H	7.37093	-0.770394	-3.15503
C	6.76596	-2.05137	-1.54988
H	7.62171	-2.71402	-1.64712
Zero-point correction= 0.787437 (Hartree/Particle)
Thermal correction to Energy= 0.832056
Thermal correction to Enthalpy= 0.833000
Thermal correction to Gibbs Free Energy= 0.705156
Sum of electronic and zero-point Energies= -2276.052047
Sum of electronic and thermal Energies= -2276.007427
Sum of electronic and thermal Enthalpies= -2276.006484
Sum of electronic and thermal Free Energies= -2276.134327
E(RM062X/6-311+G(2d,p)) = -2277.42023373
1a-NHC
C	-5.54459	0.01997	-0.706756
C	-7.32384	-0.976917	-2.55805
C	-5.19112	0.08536	-2.05664
C	-6.77611	-0.521473	-0.259941
C	-7.66749	-1.0328	-1.21746
C	-6.09849	-0.418434	-2.97415
H	-4.24488	0.519795	-2.3632
H	-8.61657	-1.46194	-0.907598
H	-5.86157	-0.383732	-4.03341
H	-8.00911	-1.36718	-3.30469
C	-6.79229	-0.387864	1.16785
H	-7.57732	-0.697568	1.84418
C	-5.61486	0.207879	1.5398
N	-4.84567	0.419474	0.409358
C	-5.10283	0.609881	2.87959
H	-4.83568	1.67177	2.89343
H	-4.20721	0.039945	3.15263
H	-5.86816	0.430651	3.63764
N	-3.69112	1.20823	0.371503
C	-2.59207	0.53025	0.50335
S	-2.5987	-1.24358	0.657222
C	-0.835316	-1.58719	0.918507
H	-0.772319	-2.64766	1.17414
H	-0.439734	-0.993796	1.74655
H	-0.251912	-1.40725	0.015004
N	-1.41764	1.19687	0.592357
H	-1.51214	2.19893	0.457018
N	2.0821	1.83422	-0.910796
C	1.49429	0.718965	-0.38314
H	-0.522886	0.802216	0.277677
N	2.52053	-0.150219	-0.439341
N	3.69009	0.345947	-0.973644
C	3.38392	1.57572	-1.25072
C	2.47217	-1.52978	-0.042658
C	2.35382	-4.20634	0.705431
C	2.47772	-1.84701	1.32423
C	2.40043	-2.50775	-1.04331
C	2.35033	-3.84282	-0.640783
C	2.41194	-3.19787	1.6684
H	2.29886	-4.6194	-1.40045
H	2.40649	-3.48102	2.7171
C	2.58709	-0.75865	2.38057
H	1.97277	0.084728	2.0451
C	2.39739	-2.14843	-2.51966
H	2.1539	-1.08485	-2.60914
C	2.28282	-5.66574	1.11539
H	2.3069	-5.69839	2.21174
C	1.45529	3.13823	-1.07745
H	0.49166	2.97952	-1.57523
C	4.21936	2.63679	-1.89918
H	5.24801	2.58856	-1.53821
C	2.34675	4.06887	-1.93733
H	2.22626	3.87999	-3.01266
C	1.27395	3.93578	0.198486
C	0.998851	5.80014	2.22085
C	1.52449	5.28459	-0.06086
C	0.893054	3.5016	1.46121
C	0.756938	4.45058	2.47596
C	1.38596	6.22726	0.949775
H	0.709006	2.44861	1.65952
H	0.463649	4.13389	3.47198
H	1.58634	7.27794	0.7591
H	0.892412	6.52557	3.02171
C	1.9338	5.47867	-1.50372
H	1.09029	5.82863	-2.11064
H	2.76246	6.17891	-1.63763
H	4.22479	2.4894	-2.98975
O	3.70846	3.90888	-1.56941
C	4.04054	-0.274348	2.48468
H	4.42293	0.070034	1.51919
H	4.68527	-1.09057	2.83016
H	4.11913	0.549961	3.20147
C	2.07289	-1.18555	3.75521
H	2.72928	-1.92987	4.21913
H	1.06333	-1.60696	3.70228
H	2.04419	-0.318174	4.42189
C	1.34074	-2.92828	-3.30734
H	1.57814	-3.99606	-3.35824
H	1.29377	-2.55646	-4.33601
H	0.347098	-2.82206	-2.86037
C	3.79341	-2.36261	-3.11734
H	4.08426	-3.41699	-3.04431
H	4.54085	-1.76395	-2.58888
H	3.80529	-2.08088	-4.17593
C	3.48845	-6.45277	0.591282
H	3.45205	-7.48928	0.942721
H	4.43023	-6.00854	0.92771
H	3.49736	-6.47227	-0.504314
C	0.972222	-6.30947	0.650376
H	0.909058	-7.34664	0.996045
H	0.90613	-6.31677	-0.44338
H	0.103203	-5.76684	1.03585
Zero-point correction= 0.787002 (Hartree/Particle)
Thermal correction to Energy= 0.831752
Thermal correction to Enthalpy= 0.832696
Thermal correction to Gibbs Free Energy= 0.703400
Sum of electronic and zero-point Energies= -2276.050032
Sum of electronic and thermal Energies= -2276.005282
Sum of electronic and thermal Enthalpies= -2276.004339
Sum of electronic and thermal Free Energies= -2276.133635
E(RM062X/6-311+G(2d,p)) = -2277.41921201
1a
C	-1.18445	-0.074803	-0.327243
C	-3.59277	-1.014	0.618048
C	-2.16382	0.852067	0.107024
C	-1.38724	-1.45643	-0.313958
C	-2.60597	-1.91122	0.162577
C	-3.38319	0.35485	0.595357
H	-0.620107	-2.13661	-0.670397
H	-2.80487	-2.97844	0.18648
H	-4.15274	1.03796	0.944471
H	-4.53441	-1.40664	0.989967
C	-1.61102	2.16161	-0.089231
H	-2.08085	3.10922	0.13613
C	-0.356198	2.0063	-0.617005
N	-0.083166	0.652477	-0.720969
N	0.994775	0.118702	-1.43555
C	2.00529	-0.189299	-0.691491
H	3.03301	-0.855713	-2.27126
N	3.06705	-0.827469	-1.25752
S	2.02514	0.120841	1.05997
C	3.5952	-0.649804	1.54566
H	4.4605	-0.098744	1.16848
H	3.63468	-1.69586	1.23615
H	3.61516	-0.606182	2.63668
H	3.98766	-0.677863	-0.868885
C	0.657249	3.01187	-1.04318
H	0.242871	4.01738	-0.945969
H	1.56375	2.9542	-0.429483
H	0.95155	2.85366	-2.08612
Zero-point correction= 0.228037 (Hartree/Particle)
Thermal correction to Energy= 0.242246
Thermal correction to Enthalpy= 0.243190
Thermal correction to Gibbs Free Energy= 0.186481
Sum of electronic and zero-point Energies= -988.914031
Sum of electronic and thermal Energies= -988.899821
Sum of electronic and thermal Enthalpies= -988.898878
Sum of electronic and thermal Free Energies= -988.955587
E(RM062X/6-311+G(2d,p)) = -989.355984467
2a-cis
C	0.004038	0.325703	-1.42726
H	0.014072	1.23877	-0.831713
C	-0.006119	0.479605	-2.76101
H	-0.016522	-0.359565	-3.45092
C	-0.003422	1.83233	-3.34984
H	-0.012421	1.86894	-4.45666
O	0.007701	2.86184	-2.70667
C	0.003244	-0.929499	-0.672718
C	0.002836	-3.273	0.866181
C	-0.008873	-2.18949	-1.29077
C	0.015124	-0.86848	0.727033
C	0.014933	-2.02987	1.49236
C	-0.009061	-3.34865	-0.527559
H	-0.018203	-2.26264	-2.37405
H	0.024554	0.103608	1.21315
H	0.024221	-1.96386	2.57584
H	-0.018511	-4.31684	-1.01856
H	0.00265	-4.18219	1.45955
Zero-point correction= 0.145339 (Hartree/Particle)
Thermal correction to Energy= 0.153934
Thermal correction to Enthalpy= 0.154877
Thermal correction to Gibbs Free Energy= 0.110792
Sum of electronic and zero-point Energies= -422.650023
Sum of electronic and thermal Energies= -422.641429
Sum of electronic and thermal Enthalpies= -422.640485
Sum of electronic and thermal Free Energies= -422.684570
E(RM062X/6-311+G(2d,p)) = -422.925382624
2a-trans
C	-0.937032	-0.588397	0.012628
H	-1.15313	-1.65854	0.017577
C	-1.98313	0.25286	0.014636
H	-1.88329	1.33501	0.010191
C	-3.34734	-0.285984	0.023234
H	-3.41197	-1.39485	0.027604
O	-4.35091	0.39429	0.025623
C	0.487116	-0.242243	0.004454
C	3.23152	0.326586	-0.010968
C	0.94032	1.08552	-0.002412
C	1.43293	-1.27563	0.003454
C	2.79528	-0.995267	-0.004199
C	2.29965	1.36555	-0.010046
H	0.224804	1.90205	-0.00176
H	1.09102	-2.30746	0.008747
H	3.51485	-1.80805	-0.004871
H	2.63674	2.39742	-0.015306
H	4.29398	0.549801	-0.016951
Zero-point correction= 0.145297 (Hartree/Particle)
Thermal correction to Energy= 0.153844
Thermal correction to Enthalpy= 0.154787
Thermal correction to Gibbs Free Energy= 0.110975
Sum of electronic and zero-point Energies= -422.652139
Sum of electronic and thermal Energies= -422.643592
Sum of electronic and thermal Enthalpies= -422.642648
Sum of electronic and thermal Free Energies= -422.686460
E(RM062X/6-311+G(2d,p)) = -422.929045937
3a
C	0.196821	0.694436	-0.075344
C	-2.14433	0.075432	-0.69311
H	-1.77734	-0.732004	-1.34321
C	-3.51449	0.488157	-1.18853
C	-6.08186	1.15856	-2.07904
C	-4.08045	1.72059	-0.852581
C	-4.24345	-0.398543	-1.98363
C	-5.52177	-0.067793	-2.42501
C	-5.35759	2.05355	-1.29452
H	-3.52942	2.42981	-0.241029
H	-3.80917	-1.35906	-2.25036
H	-6.07799	-0.770018	-3.03799
H	-5.78596	3.01461	-1.02684
H	-7.07841	1.41911	-2.42227
C	-3.42233	-2.56063	0.363097
C	-4.28394	-4.98034	-0.60987
C	-2.51978	-3.31938	-0.380971
C	-4.7412	-2.97851	0.638412
C	-5.16651	-4.21851	0.140625
C	-2.9744	-4.53676	-0.868362
H	-1.50298	-2.97951	-0.558202
H	-6.17346	-4.57349	0.34001
H	-2.3042	-5.16019	-1.45176
H	-4.60446	-5.94017	-1.0029
C	-5.35847	-1.93868	1.42195
H	-6.35991	-1.94511	1.82981
C	-4.44805	-0.940017	1.59502
N	-3.25615	-1.32498	0.974255
C	-4.52636	0.333896	2.361
H	-3.82987	0.323762	3.2072
H	-5.5389	0.464385	2.74779
H	-4.28167	1.19661	1.73517
N	-2.22302	-0.460678	0.690874
C	-1.04218	-0.624598	1.38473
S	-1.19651	-1.58955	2.86013
C	0.499657	-1.431	3.47403
H	0.534845	-2.01605	4.39578
H	0.741123	-0.388722	3.68277
H	1.20614	-1.83226	2.74763
N	0.10212	-0.131929	1.04973
C	-1.1101	1.19537	-0.665353
H	-1.46433	2.0168	-0.031046
H	-0.932976	1.58389	-1.66935
O	1.27353	1.0272	-0.51662
Zero-point correction= 0.356112 (Hartree/Particle)
Thermal correction to Energy= 0.377832
Thermal correction to Enthalpy= 0.378775
Thermal correction to Gibbs Free Energy= 0.303812
Sum of electronic and zero-point Energies= -1410.443145
Sum of electronic and thermal Energies= -1410.421426
Sum of electronic and thermal Enthalpies= -1410.420482
Sum of electronic and thermal Free Energies= -1410.495445
E(RM062X/6-311+G(2d,p)) = -1411.12947633
AcOH
C	-3.75855	-1.5795	-0.030092
O	-2.6256	-1.78998	0.325595
O	-4.16182	-0.373902	-0.475203
H	-3.385	0.213282	-0.437378
C	-4.88133	-2.57635	-0.042828
H	-5.69871	-2.21819	0.58899
H	-5.26938	-2.68103	-1.0597
H	-4.52073	-3.53729	0.32092
Zero-point correction= 0.062934 (Hartree/Particle)
Thermal correction to Energy= 0.067400
Thermal correction to Enthalpy= 0.068344
Thermal correction to Gibbs Free Energy= 0.036043
Sum of electronic and zero-point Energies= -228.925455
Sum of electronic and thermal Energies= -228.920988
Sum of electronic and thermal Enthalpies= -228.920045
Sum of electronic and thermal Free Energies= -228.952345
E(RM062X/6-311+G(2d,p)) = -229.076959348
AcONa
C	0.025263	0.381076	-0.392079
O	-0.189135	0.345936	-1.63659
O	0.284346	-0.638517	0.310872
C	-0.027827	1.72431	0.319307
H	0.933935	1.91482	0.804645
H	-0.785719	1.68654	1.10734
H	-0.257481	2.53214	-0.376161
Na	0.118907	-1.82273	-1.52207
Zero-point correction= 0.051545 (Hartree/Particle)
Thermal correction to Energy= 0.057488
Thermal correction to Enthalpy= 0.058432
Thermal correction to Gibbs Free Energy= 0.021034
Sum of electronic and zero-point Energies= -390.664243
Sum of electronic and thermal Energies= -390.658301
Sum of electronic and thermal Enthalpies= -390.657357
Sum of electronic and thermal Free Energies= -390.694754
E(RM062X/6-311+G(2d,p)) = -390.805978918
F-10
C	-1.30757	0.313792	1.53371
N	-0.033898	0.122764	1.71637
N	-1.66775	0.067609	0.237832
N	0.43048	-0.218302	0.476029
C	1.83391	-0.418617	0.230353
C	4.53353	-0.769562	-0.261857
C	2.63794	0.720424	0.11227
C	2.32356	-1.72824	0.129119
C	3.68697	-1.87189	-0.125042
C	3.9951	0.51041	-0.135484
H	4.11016	-2.86793	-0.217794
H	4.64545	1.37718	-0.232977
C	-2.96974	0.399345	-0.341426
H	-2.74428	1.02412	-1.21316
C	-3.82181	1.17445	0.695227
H	-3.56807	2.23829	0.695444
O	-3.6138	0.619617	1.98958
C	-2.31926	0.874748	2.48159
H	-2.23618	0.410445	3.46586
H	-2.12479	1.95265	2.56167
C	-5.26587	0.848515	0.304297
H	-5.91696	0.881748	1.1819
H	-5.63452	1.58352	-0.420721
C	-5.15784	-0.522307	-0.323281
C	-4.48763	-2.93824	-1.52351
C	-3.83578	-0.79451	-0.680024
C	-6.15446	-1.45837	-0.570131
C	-5.81018	-2.6694	-1.17122
C	-3.48775	-1.99589	-1.28264
H	-7.1846	-1.25625	-0.290169
H	-6.57838	-3.41263	-1.36192
H	-2.45756	-2.21062	-1.55648
H	-4.23441	-3.8866	-1.98715
C	2.08851	2.12581	0.275697
H	1.00482	2.07667	0.407803
C	1.42223	-2.92973	0.36609
H	0.434426	-2.70465	-0.05355
C	6.01224	-0.962984	-0.542319
H	6.19954	-2.04334	-0.578803
C	6.39938	-0.367727	-1.90029
H	5.80137	-0.798952	-2.70896
H	6.2452	0.717027	-1.90957
H	7.45629	-0.557536	-2.11504
C	6.87518	-0.369134	0.575859
H	6.61428	-0.795344	1.54938
H	7.93547	-0.566968	0.386676
H	6.74453	0.716935	0.637515
C	1.92186	-4.20942	-0.304274
H	2.83343	-4.5829	0.17387
H	1.16352	-4.99287	-0.211696
H	2.12944	-4.05838	-1.36831
C	1.24735	-3.15151	1.87589
H	0.567125	-3.98907	2.06327
H	2.2141	-3.38616	2.33504
H	0.846167	-2.26212	2.37114
C	2.35062	2.98357	-0.965218
H	1.92621	3.9825	-0.814271
H	3.42322	3.10256	-1.15976
H	1.87179	2.54725	-1.84581
C	2.6737	2.77352	1.53587
H	3.7611	2.89226	1.45873
H	2.23344	3.76515	1.68263
H	2.45809	2.16966	2.42322
C	-0.972774	2.93779	-0.962193
O	-1.21408	2.83051	0.268075
O	-0.714651	1.99486	-1.75906
C	-1.04183	4.34824	-1.56342
H	-2.07472	4.55539	-1.86817
H	-0.757458	5.09888	-0.821854
H	-0.408182	4.42941	-2.44966
C	-0.540654	-0.207188	-0.419248
H	-0.434327	-0.389185	-1.4751
Zero-point correction= 0.623150 (Hartree/Particle)
Thermal correction to Energy= 0.657539
Thermal correction to Enthalpy= 0.658483
Thermal correction to Gibbs Free Energy= 0.556192
Sum of electronic and zero-point Energies= -1516.063312
Sum of electronic and thermal Energies= -1516.028923
Sum of electronic and thermal Enthalpies= -1516.027979
Sum of electronic and thermal Free Energies= -1516.130271
E(RM062X/6-311+G(2d,p)) = -1517.14176249
F-2
C	2.25035	-1.81503	0.297443
N	1.05867	-2.28082	0.550761
N	2.22927	-0.458632	0.153458
C	0.945874	-0.081745	0.265177
N	0.254913	-1.18915	0.519306
C	-1.16191	-1.34946	0.752481
C	-3.87461	-1.65068	1.17627
C	-1.97379	-1.64279	-0.356021
C	-1.64081	-1.21801	2.05637
C	-3.01918	-1.36518	2.23707
C	-3.33503	-1.79235	-0.107975
H	-3.43778	-1.25022	3.23383
H	-3.99717	-2.00918	-0.942453
C	3.38898	0.319943	-0.315823
H	3.00667	1.0223	-1.06242
C	4.41899	-0.641695	-0.9566
H	4.11975	-0.958981	-1.9586
O	4.59973	-1.76364	-0.095769
C	3.47843	-2.60335	-0.040098
H	3.66676	-3.36914	0.715001
H	3.28501	-3.08787	-1.00708
C	5.7188	0.158799	-0.888559
H	6.58606	-0.506176	-0.898309
H	5.78598	0.828579	-1.75399
C	5.55742	0.933794	0.399701
C	4.79343	2.20025	2.74802
C	4.20878	1.00302	0.761495
C	6.52902	1.51557	1.20252
C	6.13744	2.15121	2.38151
C	3.81329	1.62886	1.93504
H	7.57847	1.46175	0.926635
H	6.8874	2.60192	3.0246
H	2.76674	1.67863	2.21497
H	4.50438	2.68899	3.67337
C	-1.39093	-1.75032	-1.75449
H	-0.495198	-1.12694	-1.79129
C	-0.732909	-0.882103	3.22702
H	0.303849	-1.05946	2.92023
C	-5.36944	-1.77831	1.39857
H	-5.5528	-1.65104	2.47242
C	0.45945	1.34358	0.128228
O	1.25616	2.2159	0.409859
C	-0.922994	1.56647	-0.300712
H	-1.45828	0.74758	-0.764426
C	-1.47833	2.77689	-0.121212
H	-0.857553	3.5609	0.31138
C	-2.85101	3.14593	-0.465196
C	-5.4456	3.93833	-1.15223
C	-3.84207	2.18555	-0.723404
C	-3.18767	4.50416	-0.532977
C	-4.47454	4.89891	-0.882007
C	-5.12766	2.58186	-1.06661
H	-3.61058	1.12655	-0.629593
H	-2.4261	5.25023	-0.322342
H	-4.71941	5.95471	-0.940506
H	-5.88864	1.83232	-1.26178
H	-6.45234	4.24313	-1.42101
F	0.991795	0.571416	-2.28974
F	0.684688	-0.765479	-4.12896
F	2.79299	-0.023612	-3.56746
F	1.74194	-1.58979	-2.27621
B	1.55521	-0.452637	-3.09921
C	-2.33361	-1.22994	-2.84011
H	-1.77805	-1.1599	-3.77845
H	-3.18748	-1.89833	-2.99809
H	-2.71858	-0.230862	-2.60367
C	-0.948815	-3.18538	-2.06414
H	-1.81326	-3.85971	-2.07893
H	-0.464391	-3.20947	-3.04459
H	-0.235866	-3.55393	-1.32109
C	-0.876224	0.598928	3.59977
H	-0.667472	1.25455	2.7471
H	-1.89647	0.812941	3.93717
H	-0.187905	0.858671	4.41057
C	-1.00027	-1.77734	4.43997
H	-0.263101	-1.57133	5.22231
H	-1.99154	-1.59383	4.86687
H	-0.932491	-2.83654	4.17501
C	-6.12351	-0.670766	0.653304
H	-5.77648	0.3212	0.96052
H	-5.97824	-0.764031	-0.429682
H	-7.19828	-0.735901	0.852827
C	-5.88452	-3.16135	0.988098
H	-5.35661	-3.95715	1.52224
H	-6.95338	-3.25049	1.20793
H	-5.75029	-3.32945	-0.086107
Zero-point correction= 0.714309 (Hartree/Particle)
Thermal correction to Energy= 0.756440
Thermal correction to Enthalpy= 0.757383
Thermal correction to Gibbs Free Energy= 0.639278
Sum of electronic and zero-point Energies= -2133.548102
Sum of electronic and thermal Energies= -2133.505971
Sum of electronic and thermal Enthalpies= -2133.505027
Sum of electronic and thermal Free Energies= -2133.623132
E(RM062X/6-311+G(2d,p)) = -2134.92117862
F-3
C	1.56801	3.32258	-2.90213
N	2.64609	2.64507	-3.16958
N	1.14356	3.09552	-1.62197
C	1.96964	2.17746	-1.09032
N	2.88677	1.94112	-2.02884
C	4.03451	1.08221	-1.92316
C	6.10832	-0.707784	-1.52589
C	4.00598	-0.133306	-2.62059
C	5.08075	1.46111	-1.07739
C	6.10701	0.532651	-0.891788
C	5.06525	-1.01127	-2.40458
H	6.92688	0.781289	-0.221331
H	5.06218	-1.9694	-2.91824
C	-0.080354	3.68034	-1.05521
H	-0.559627	2.89219	-0.469512
C	-0.993083	4.14069	-2.21545
H	-1.49891	3.29765	-2.6955
O	-0.220993	4.87438	-3.16343
C	0.715227	4.09452	-3.8597
H	1.32548	4.76674	-4.46626
H	0.223065	3.36384	-4.51577
C	-1.90483	5.17464	-1.55591
H	-2.29272	5.87763	-2.29774
H	-2.75526	4.67939	-1.07251
C	-0.984181	5.80643	-0.535455
C	0.979613	6.57825	1.26397
C	0.092439	4.95942	-0.255588
C	-1.08939	7.04043	0.092224
C	-0.095446	7.42389	0.993339
C	1.08	5.33033	0.646621
H	-1.92312	7.70245	-0.125613
H	-0.158063	8.39052	1.48451
H	1.88744	4.64626	0.882704
H	1.74523	6.88996	1.96816
C	2.87784	-0.484303	-3.5739
H	2.02923	0.170486	-3.36691
C	5.14588	2.8126	-0.383234
H	4.30284	3.42298	-0.725324
C	7.19144	-1.72662	-1.22712
C	1.86669	1.61902	0.308909
O	1.44307	2.43168	1.17865
C	2.23171	0.30681	0.46017
H	2.53269	-0.291326	-0.38812
C	2.32381	-0.295142	1.81597
H	2.92267	0.353696	2.46976
C	2.91572	-1.68667	1.81029
C	3.8838	-4.30852	1.90126
C	2.47084	-2.63723	0.885911
C	3.84974	-2.05893	2.77704
C	4.33185	-3.36674	2.82409
C	2.95271	-3.94111	0.92911
H	1.72555	-2.36022	0.142313
H	4.18911	-1.3243	3.50389
H	5.05571	-3.64762	3.58325
H	2.59104	-4.67083	0.211134
H	4.25691	-5.32774	1.93825
C	1.60693	0.690559	4.72999
C	2.48048	2.42939	6.65944
C	1.74955	2.02953	4.36726
C	1.89856	0.190878	6.01538
C	2.33791	1.09255	6.99648
C	2.1943	2.89034	5.36054
H	1.53192	2.35804	3.35246
H	2.56304	0.745291	8.00081
H	2.32109	3.94361	5.1294
H	2.82179	3.13656	7.40945
C	1.65124	-1.22832	5.98572
H	1.75633	-1.92086	6.80993
C	1.23325	-1.56633	4.73332
N	1.17397	-0.389399	3.97003
C	0.795294	-2.88167	4.18275
H	1.19694	-3.06672	3.18178
H	-0.298528	-2.93863	4.12665
H	1.14281	-3.67928	4.8433
N	1.01558	-0.343465	2.60359
C	-0.243331	-0.354265	2.13758
S	-1.50474	-0.25108	3.3675
C	-2.96109	0.044294	2.32817
H	-3.75864	0.317863	3.02312
H	-3.24035	-0.85303	1.77946
H	-2.78913	0.874541	1.63822
N	-0.534523	-0.437669	0.864436
H	0.199029	-0.326302	0.158718
F	-1.49517	0.999148	-1.4997
F	-1.48635	-0.607863	-3.14481
F	-0.180574	1.2688	-3.35904
F	0.35092	-0.316889	-1.79935
B	-0.723165	0.337363	-2.46352
H	7.95958	-1.22085	-0.62891
N	-2.37114	-2.68665	-1.51795
C	-2.81265	-1.81175	-0.568498
H	-1.47557	-0.692884	0.506273
N	-4.09505	-1.65694	-0.94626
N	-4.46578	-2.3496	-2.07534
C	-3.37399	-2.96808	-2.40398
C	-5.06063	-0.80331	-0.317658
C	-6.91416	0.874639	0.896566
C	-5.69968	-1.24104	0.851404
C	-5.32862	0.439199	-0.905713
C	-6.26674	1.25958	-0.277537
C	-6.61894	-0.374452	1.44434
H	-6.49587	2.22795	-0.716438
H	-7.1261	-0.676042	2.35702
C	-5.43116	-2.6271	1.41596
H	-4.37632	-2.86283	1.23368
C	-4.66339	0.864287	-2.20297
H	-3.77553	0.244673	-2.35804
C	-7.91548	1.79656	1.56789
H	-8.29529	1.27536	2.45554
C	-1.01009	-3.19041	-1.66114
H	-0.340842	-2.32481	-1.62908
C	-3.11055	-3.82955	-3.59745
H	-3.97029	-4.46635	-3.81355
C	-0.838491	-3.92331	-3.0166
H	-0.618483	-3.21609	-3.82635
C	-0.60879	-4.24384	-0.648869
C	0.34267	-6.39154	0.818038
C	0.117816	-5.25425	-1.2833
C	-0.846372	-4.28236	0.71931
C	-0.363282	-5.36834	1.45157
C	0.591263	-6.33986	-0.554675
H	-1.41199	-3.48986	1.20331
H	-0.545909	-5.42172	2.52088
H	1.139	-7.13984	-1.04589
H	0.70198	-7.23605	1.3986
C	0.267938	-4.95015	-2.75669
H	1.25097	-4.51097	-2.96621
H	0.139847	-5.82107	-3.40512
H	-2.91519	-3.18906	-4.47061
O	-2.00746	-4.66579	-3.33345
C	6.42863	3.5544	-0.780024
H	6.42721	4.56182	-0.351499
H	6.51716	3.64314	-1.86704
H	7.31867	3.03565	-0.407793
C	5.04794	2.68089	1.14169
H	5.16981	3.66388	1.60943
H	5.83789	2.02656	1.52728
H	4.08024	2.27895	1.45488
C	7.85776	-2.26364	-2.49655
H	8.25814	-1.45218	-3.11209
H	7.1491	-2.83364	-3.10725
H	8.68221	-2.93587	-2.23694
C	6.61174	-2.87146	-0.386375
H	5.83717	-3.40818	-0.946221
H	6.15492	-2.49469	0.534108
H	7.39449	-3.58924	-0.117203
C	3.31957	-0.236806	-5.02145
H	3.60571	0.808849	-5.16908
H	2.50204	-0.470286	-5.71187
H	4.17791	-0.86785	-5.28086
C	2.38644	-1.92283	-3.39121
H	1.46414	-2.06494	-3.96502
H	2.17299	-2.13868	-2.33889
H	3.12012	-2.65376	-3.75122
C	-6.27604	-3.66297	0.660408
H	-6.07924	-3.62825	-0.415395
H	-7.34302	-3.46678	0.816753
H	-6.05717	-4.67388	1.02076
C	-5.67338	-2.73336	2.92147
H	-6.73687	-2.64722	3.16858
H	-5.1299	-1.96167	3.47788
H	-5.33549	-3.71042	3.28074
C	-4.18959	2.31765	-2.16295
H	-5.02522	3.0234	-2.0936
H	-3.64069	2.54836	-3.08209
H	-3.51851	2.4806	-1.31508
C	-5.62113	0.631661	-3.37826
H	-6.52544	1.24244	-3.26897
H	-5.92178	-0.418578	-3.43541
H	-5.1375	0.904798	-4.32239
C	-9.10503	2.09593	0.649989
H	-9.84371	2.71666	1.16818
H	-9.59762	1.17444	0.324863
H	-8.78251	2.63887	-0.245441
C	-7.2477	3.09586	2.03065
H	-7.96464	3.72991	2.563
H	-6.86786	3.66565	1.17514
H	-6.40524	2.8936	2.69967
Zero-point correction= 1.504408 (Hartree/Particle)
Thermal correction to Energy= 1.592477
Thermal correction to Enthalpy= 1.593421
Thermal correction to Gibbs Free Energy= 1.373966
Sum of electronic and zero-point Energies= -4409.632119
Sum of electronic and thermal Energies= -4409.544051
Sum of electronic and thermal Enthalpies= -4409.543107
Sum of electronic and thermal Free Energies= -4409.762562
E(RM062X/6-311+G(2d,p)) = -4412.36684435
F-4
C	3.67835	0.829599	0.128717
N	3.06379	1.97656	0.218107
N	2.8732	-0.115914	-0.442472
C	1.68464	0.471631	-0.660789
N	1.82481	1.73709	-0.281043
C	0.837082	2.78669	-0.295936
C	-1.12629	4.7276	-0.308957
C	0.160638	3.04374	0.901048
C	0.585106	3.4571	-1.50013
C	-0.413967	4.4282	-1.4738
C	-0.823436	4.03386	0.86304
H	-0.654319	4.97091	-2.38374
H	-1.36974	4.25598	1.77573
C	3.24948	-1.5357	-0.551253
H	2.36763	-2.1127	-0.25304
C	4.45047	-1.82354	0.386821
H	4.15327	-1.91155	1.43577
O	5.41722	-0.794422	0.217712
C	5.00475	0.455212	0.714056
H	5.76386	1.18917	0.436239
H	4.88718	0.450371	1.80568
C	5.06817	-3.08361	-0.219982
H	6.12706	-3.15597	0.040396
H	4.55828	-3.97541	0.16331
C	4.81519	-2.89315	-1.6976
C	4.06607	-2.17387	-4.2708
C	3.785	-1.97117	-1.90326
C	5.46295	-3.47445	-2.77931
C	5.08043	-3.10878	-4.07017
C	3.40446	-1.59888	-3.18505
H	6.26686	-4.18825	-2.62292
H	5.58495	-3.54751	-4.92575
H	2.60832	-0.880349	-3.34497
H	3.78636	-1.88987	-5.28059
C	0.456408	2.28259	2.18138
H	1.06626	1.40536	1.94722
C	1.3982	3.17336	-2.75392
H	1.6235	2.0992	-2.77994
C	-2.25547	5.73996	-0.35898
H	-2.09397	6.36022	-1.24918
C	0.47235	-0.22688	-1.23721
O	0.681801	-1.18948	-1.94083
C	-1.9848	-0.708211	-0.93602
H	-1.69841	-1.54998	-1.57826
C	-3.32543	-0.175338	-1.41166
C	-5.82342	0.760166	-2.25566
C	-3.76385	1.10081	-1.04488
C	-4.14141	-0.968801	-2.21795
C	-5.38635	-0.504666	-2.63704
C	-5.00797	1.56489	-1.46133
H	-3.13221	1.73714	-0.426686
H	-3.80496	-1.96072	-2.50932
H	-6.01397	-1.13573	-3.25857
H	-5.34231	2.5546	-1.16342
H	-6.79514	1.12155	-2.57824
C	-3.46326	-3.21271	0.027841
C	-4.42561	-5.56481	-1.01934
C	-2.57759	-4.0143	-0.692968
C	-4.81473	-3.55767	0.243922
C	-5.29149	-4.76287	-0.291782
C	-3.08274	-5.19553	-1.21779
H	-1.53696	-3.73158	-0.827368
H	-6.32475	-5.06061	-0.137977
H	-2.42714	-5.84898	-1.78481
H	-4.78565	-6.49828	-1.4408
C	-5.40006	-2.49714	1.02203
H	-6.41454	-2.45197	1.39369
C	-4.43954	-1.55602	1.24739
N	-3.25196	-1.99642	0.658638
C	-4.4792	-0.298509	2.0437
H	-3.80077	-0.359357	2.90247
H	-5.49351	-0.137675	2.41493
H	-4.18865	0.569839	1.4462
N	-2.13858	-1.20378	0.466095
C	-1.04566	-1.48511	1.29227
S	-1.5028	-2.42061	2.74578
C	0.10336	-2.46128	3.58143
H	-0.050648	-3.06087	4.48151
H	0.432065	-1.46395	3.87582
H	0.859762	-2.95285	2.96504
N	0.113108	-1.04542	1.00859
H	0.823763	-1.16479	1.72841
F	2.53769	-0.408244	2.20101
F	1.68041	0.241178	4.21972
F	3.17051	-1.50061	4.09912
F	3.87906	0.654651	3.72025
B	2.83319	-0.252215	3.59844
C	-0.901327	0.372097	-1.04498
H	-0.930974	1.03493	-0.181766
H	-1.11154	0.974577	-1.93867
C	-0.821072	1.76763	2.85139
H	-1.44522	1.1989	2.15051
H	-0.543188	1.10781	3.6782
H	-1.42677	2.58373	3.26169
C	1.27197	3.16025	3.13894
H	0.712777	4.06319	3.4124
H	1.50116	2.59507	4.04515
H	2.21661	3.46625	2.67819
C	0.657167	3.50978	-4.04797
H	-0.330775	3.03964	-4.08878
H	0.527519	4.5904	-4.16693
H	1.23807	3.15667	-4.90512
C	2.73256	3.93086	-2.68673
H	3.34734	3.69907	-3.56249
H	2.5496	5.01088	-2.67242
H	3.2997	3.67392	-1.787
C	-3.5932	5.00734	-0.532731
H	-3.58318	4.3754	-1.42716
H	-3.79378	4.36877	0.336438
H	-4.41784	5.72224	-0.624816
C	-2.29636	6.66197	0.860958
H	-1.32975	7.14559	1.03142
H	-3.04897	7.44317	0.71476
H	-2.56843	6.11484	1.76983
Zero-point correction= 0.946909 (Hartree/Particle)
Thermal correction to Energy= 1.004058
Thermal correction to Enthalpy= 1.005002
Thermal correction to Gibbs Free Energy= 0.852929
Sum of electronic and zero-point Energies= -3122.493120
Sum of electronic and thermal Energies= -3122.435972
Sum of electronic and thermal Enthalpies= -3122.435028
Sum of electronic and thermal Free Energies= -3122.587101
E(RM062X/6-311+G(2d,p)) = -3124.30136069
F-5
C	3.69454	1.0735	-0.462842
N	2.9801	2.16029	-0.483933
N	2.90244	-0.040894	-0.429654
C	1.62546	0.383906	-0.391026
N	1.6961	1.71599	-0.432448
C	0.629616	2.68582	-0.402939
C	-1.45462	4.50515	-0.349123
C	0.144971	3.0983	0.845794
C	0.136537	3.16354	-1.62234
C	-0.915845	4.07867	-1.56385
C	-0.910058	4.01058	0.837882
H	-1.33273	4.46891	-2.4887
H	-1.31483	4.35069	1.78713
C	3.45819	-1.40476	-0.313493
H	2.80995	-1.94423	0.374998
C	4.90572	-1.31377	0.22363
H	4.9464	-1.10477	1.29924
O	5.62403	-0.327552	-0.513057
C	5.17805	0.9816	-0.282807
H	5.69022	1.63907	-0.988469
H	5.39556	1.31036	0.741775
C	5.5118	-2.65119	-0.202225
H	6.59999	-2.57787	-0.272471
H	5.26382	-3.42809	0.53055
C	4.82596	-2.90514	-1.52631
C	3.23896	-3.04694	-3.79722
C	3.64244	-2.16613	-1.61124
C	5.21885	-3.72457	-2.57598
C	4.41888	-3.78581	-3.71775
C	2.83375	-2.23553	-2.73625
H	6.13996	-4.29781	-2.51552
H	4.71858	-4.41341	-4.55192
H	1.89397	-1.69583	-2.76701
H	2.62423	-3.1092	-4.69021
C	0.782172	2.63573	2.14281
H	1.26266	1.67007	1.97003
C	0.73051	2.72982	-2.95146
H	1.20485	1.75109	-2.80987
C	-2.60183	5.49771	-0.316422
H	-2.88405	5.70532	-1.356
C	0.390006	-0.571202	-0.384527
O	0.703066	-1.77114	-0.69606
C	-1.96994	-0.916127	-1.00914
H	-1.66579	-1.89241	-1.40407
C	-3.23775	-0.457278	-1.7026
C	-5.64271	0.313287	-2.91517
C	-3.52298	0.895031	-1.91384
C	-4.16428	-1.41722	-2.11763
C	-5.36394	-1.0362	-2.71179
C	-4.71645	1.27707	-2.52274
H	-2.81883	1.66348	-1.6065
H	-3.94567	-2.47183	-1.96229
H	-6.07723	-1.79457	-3.01898
H	-4.92256	2.33053	-2.68773
H	-6.57512	0.612821	-3.38399
C	-3.13478	-3.36733	0.582216
C	-3.44605	-6.08194	0.431103
C	-2.01099	-4.12204	0.24534
C	-4.40528	-3.91888	0.844268
C	-4.54929	-5.31249	0.767156
C	-2.19293	-5.49561	0.171445
H	-1.04879	-3.65104	0.046769
H	-5.50989	-5.77818	0.967311
H	-1.35138	-6.12891	-0.090598
H	-3.54746	-7.16087	0.366013
C	-5.28809	-2.82048	1.14856
H	-6.33669	-2.88534	1.40467
C	-4.5754	-1.66048	1.06459
N	-3.25837	-1.99522	0.744159
C	-4.98528	-0.240049	1.24303
H	-4.25962	0.312988	1.84919
H	-5.95411	-0.201646	1.745
H	-5.07651	0.269685	0.277165
N	-2.24218	-1.1166	0.450659
C	-1.28838	-0.969803	1.41266
S	-1.76879	-1.45872	3.03141
C	-0.212074	-1.2312	3.93074
H	-0.44674	-1.49923	4.96347
H	0.140178	-0.199453	3.90738
H	0.558065	-1.90543	3.55435
N	-0.119036	-0.469666	1.12798
H	0.619685	-0.500557	1.83611
F	2.31279	-0.797667	2.30485
F	2.30142	0.663298	4.0652
F	4.1797	-0.590203	3.61374
F	3.5643	1.10549	2.20644
B	3.11373	0.106563	3.07916
C	-0.803119	0.041536	-1.14567
H	-1.07577	1.01935	-0.749199
H	-0.551034	0.138727	-2.20681
C	-3.8249	4.91995	0.403419
H	-4.14899	3.97664	-0.048156
H	-3.60553	4.72872	1.45961
H	-4.66131	5.6252	0.360682
C	-2.16763	6.81787	0.330052
H	-1.30559	7.2496	-0.187381
H	-2.98563	7.54525	0.30245
H	-1.88967	6.66574	1.37895
C	-0.32174	2.57535	-4.05201
H	-0.723629	3.54511	-4.36361
H	0.131669	2.11419	-4.93481
H	-1.16076	1.94777	-3.73113
[truncated: 4,031 more rows]
